# Supplementary material for: A preliminary microscopic and molecular epidemiological survey of endoparasites within wild-caught and UK captive-bred reptiles: Assessing a potential parasitic disease public health risk?
Source: Int J Parasitol Parasites Wildl. 2025 Jan 11;26:101039. doi: 10.1016/j.ijppaw.2025.101039 (PMC11787025; doi:10.1016/j.ijppaw.2025.101039)
Supplement: Multimedia component 1 [file mmc1.xlsx]

## Sheet: Sheet1
	Collection	Species	Sex	Origin	Diet	Date of Arrival	Previous Treatment	No of Venom Extractions	Other info	Microscopy Result	Macroscopy Result	Giardia PCR	Strongyloides PCR	Trichomonas PCR	Ophidascaris PCR
1	Research laboratory	Atheris squamigera	N/A	Cameroon	Pink and fluff mice	2020-11-11	Not treated at laboratory	5	-	Negative	-	Negative	Negative	Negative	Negative
2	Research laboratory	Atheris squamigera	N/A	Cameroon	Pink and fluff mice	2020-11-11	Not treated at laboratory	5	Died Dec 2023	Negative	Negative	Negative	Negative	Negative	Negative
3	Research laboratory	Bitis arietans	N/A	Captive born (eSwatini)	Jumbo mice and large weaner rats	2021-02-03	Not treated at laboratory	21	-	Negative	-	Negative	Negative	Negative	Negative
4	Research laboratory	Bitis arietans	N/A	Captive born (eSwatini)	Jumbo mice and large weaner rats	2021-02-03	Not treated at laboratory	21	-	Negative	-	Negative	Negative	Negative	Positive
5	Research laboratory	Bitis arietans	N/A	Captive born (eSwatini)	Jumbo mice and large weaner rats	2022-02-03	Not treated at laboratory	21	-	Negative	-	Negative	Negative	Negative	Negative
6	Research laboratory	Dendroaspis jamesoni	N/A	Cameroon	Medium and large mice	2014-09-21	Not treated at laboratory	21	-	Rhabiditiform larvae	-	Negative	Positive	Negative	Negative
7	Research laboratory	Naja subfulva	Male	Cameroon	Medium mice	2020-11-01	Not treated at laboratory	0	-	Negative	Larvae	Negative	Positive	Negative	Negative
8	Research laboratory	Echis ocellatus	N/A	Ghana	Pink and fluff mice	2024-07-01	Not treated at laboratory	0	Died July 2024	Negative	Kalicephalus spp. (1 female and many eggs) in stomach	Negative	Negative	Negative	Negative
9	Research laboratory	Echis ocellatus	N/A	Ghana	Pink and fluff mice	2024-08-01	Not treated at laboratory	0	Died July 2024	Negative	Kalicephalus spp. (20 females and 14 males) and 2 cestodes	Negative	Negative	Negative	Negative
10	Research laboratory	Bitis arietans	Male	Captive born (eSwatini)	Large mice and small rats	09/12/2020	Not treated at laboratory	10	Died June 2024	Negative	Hookworm eggs in stomach wall	Negative	Negative	Negative	Negative
11	Research laboratory	Dispholidus typus	N/A	Kawle, Kenya	Unknown	Unknown	Not treated at laboratory	Unknown	Wild Caught	Negative	-	Negative	Negative	Negative	Negative
12	Research laboratory	Naja nigricollis	N/A	Machakos, Kenya	Unknown	Unknown	Not treated at laboratory	Unknown	Wild Caught	Negative	-	Negative	Negative	Negative	Negative
13	Research laboratory	Dendroaspis polylepis	N/A	Baringo, Kenya	Unknown	Unknown	Not treated at laboratory	Unknown	Wild Caught	Negative	-	Negative	Negative	Negative	Negative
14	Research laboratory	Naja nigricollis	N/A	Nairobi, Kenya	Unknown	Unknown	Not treated at laboratory	Unknown	Wild Caught	Negative	-	Negative	Negative	Negative	Negative
15	Research laboratory	Bitis nasicornis	N/A	Nandi, Kenya	Unknown	Unknown	Not treated at laboratory	Unknown	Wild Caught	Negative	-	Negative	Negative	Negative	Negative
16	Research laboratory	Dendroaspis angusticeps	N/A	Pwani, Tanzania	Unknown	Unknown	Not treated at laboratory	Unknown	Wild Caught	Negative	-	Negative	Negative	Negative	Negative
17	Research laboratory	Naja subfulva	N/A	Nandi, Kenya	Unknown	Unknown	Not treated at laboratory	Unknown	Wild Caught	Negative	-	Negative	Negative	Negative	Negative
18	Research laboratory	Naja haje	N/A	Nakuru, Kenya	Unknown	Unknown	Not treated at laboratory	Unknown	Wild Caught	Negative	-	Negative	Negative	Negative	Negative
19	Research laboratory	Dendroaspis polylepis	N/A	Pwani, Tanzania	Unknown	Unknown	Not treated at laboratory	Unknown	Wild Caught	Negative	-	Negative	Positive	Negative	Negative
20	Research laboratory	Dendroaspis polylepis	N/A	Baringo, Kenya	Unknown	Unknown	Not treated at laboratory	Unknown	Wild Caught	Negative	-	Negative	Negative	Negative	Negative
21	Research laboratory	Echis ocellatus	N/A	Nigeria	Pink and fluff mice	2014-09-08	Not treated at laboratory	28	-	Negative	-	Negative	Negative	Negative	Negative
22	Research laboratory	Dendroaspis augusticeps	N/A	Tanzania	Pink and fluff mice	2014-05-01	Not treated at laboratory	18	Died Feb 2024	Negative	Negative	Negative	Negative	Negative	Negative
23	Research laboratory	Calloselasma rhodostoma	N/A	Captive Bred	Small pink mice	2024-11-01	Not treated at laboratory	0	Died Feb 2024	Negative	Negative	Negative	Negative	Negative	Negative
24	Research laboratory	Echis ocellatus	N/A	Ghana	Pink and fluff mice	2024-08-01	Not treated at laboratory	0	Died July 2024	Negative	Pentastomes	Negative	Negative	Negative	Negative
25	Pet Shop	Boa constrictor	Male	Captive Bred	Rats	Unknown	Not treated at pet shop	Non-venomous	-	Balantidium and Mite eggs	-	Negative	Negative	Negative	Negative
26	Pet Shop	Python regius	N/A	Captive Bred	Rats	Unknown	Not treated at pet shop	Non-venomous	-	Negative	-	Negative	Negative	Negative	Negative
27	Pet Shop	Python regius	N/A	Captive Bred	Rats	Unknown	Not treated at pet shop	Non-venomous	-	Ophidascaris and Mite eggs	-	Negative	Negative	Negative	Negative
28	Pet Shop	Python regius	N/A	Captive Bred	Rats	Unknown	Not treated at pet shop	Non-venomous	-	Negative	-	Negative	Negative	Negative	Negative
29	Pet Shop	Python regius	N/A	Captive Bred	Rats	Unknown	Not treated at pet shop	Non-venomous	-	Negative	-	Negative	Negative	Negative	Negative
30	Pet Shop	Python regius	N/A	Captive Bred	Rats	Unknown	Not treated at pet shop	Non-venomous	-	Negative	-	Negative	Negative	Negative	Negative
31	Pet Shop	Python regius	N/A	Captive Bred	Rats	Unknown	Not treated at pet shop	Non-venomous	-	Negative	-	Negative	Negative	Negative	Positive
32	Pet Shop	Python regius	Female	Captive Bred	Rats	Unknown	Not treated at pet shop	Non-venomous	-	Negative	-	Negative	Negative	Negative	Negative
33	Pet Shop	Python regius	N/A	Captive Bred	Rats	Unknown	Not treated at pet shop	Non-venomous	-	Ophidascaris eggs	-	Negative	Positive	Negative	Negative
34	Pet Shop	Python regius	N/A	Captive Bred	Rats	Unknown	Not treated at pet shop	Non-venomous	-	Ophidascaris eggs	-	Negative	Positive	Negative	Negative
35	Pet Shop	Python regius	N/A	Captive Bred	Rats	Unknown	Not treated at pet shop	Non-venomous	-	Ophidascaris eggs	-	Negative	Negative	Negative	Negative
36	Pet Shop	Morelia spilota	N/A	Captive Bred	Rats and Guinea Pig	Unknown	Not treated at pet shop	Non-venomous	-	Ophidascaris eggs	-	Negative	Negative	Negative	Negative
37	Pet Shop	Morelia spilota	N/A	Captive Bred	Rats and Guinea Pig	Unknown	Not treated at pet shop	Non-venomous	-	Negative	-	Negative	Negative	Negative	Negative
38	Pet Shop	Morelia spilota	N/A	Captive Bred	Mice	Unknown	Not treated at pet shop	Non-venomous	-	mite eggs	-	Negative	Negative	Negative	Negative
39	Pet Shop	Heterodon nasicus	Male	Captive Bred	Mice	Unknown	Not treated at pet shop	0	-	Negative	-	Negative	Negative	Negative	Negative
40	Zoo	Alsophis rijgersmaei	Male	Captive Bred (Wild Caught parents)	Mouse, quail, gecko and anole	Unknown	Not treated at zoo	Non-venomous	-	Mite egg	-	Negative	Negative	Negative	Negative
41	Zoo	Alsophis rijgersmaei	Female	Captive Bred (Wild Caught parents)	Mouse, quail, gecko and anole	Unknown	Not treated at zoo	Non-venomous	-	Mite eggs	-	Negative	Negative	Negative	Negative
42	Zoo	Alsophis rijgersmaei	Male	Captive Bred (Wild Caught parents)	Mouse, quail, gecko and anole	Unknown	Not treated at zoo	Non-venomous	-	Mite eggs	-	Negative	Negative	Negative	Negative
43	Zoo	Alsophis rijgersmaei	Male	Captive Bred (Wild Caught parents)	Mouse, quail, gecko and anole	Unknown	Not treated at zoo	Non-venomous	-	Negative	-	Negative	Negative	Negative	Negative
44	Zoo	Alsophis rijgersmaei	Female	Captive Bred (Wild Caught parents)	Mouse, quail, gecko and anole	Unknown	Not treated at zoo	Non-venomous	-	Mite eggs	-	Negative	Negative	Negative	Negative
45	Zoo	Stigmochelys pardalis	Male	Unknown	Weeds, fruit and vegetables	Unknown	Not treated at zoo	Non-venomous	-	Nyctotherus spp.	-	Negative	Negative	Negative	Negative
46	Zoo	Crocodylus moreletii	Female	Captive farmed Mexico	Quail, roach, rat, chicken, tilapia	Unknown	Not treated at zoo	Non-venomous	-	Unidentified eggs	-	Positive	Negative	Negative	Negative
47	Zoo	Crocodylus moreletii	Unknown	Captive Bred	Chicken, mice pinkies, crickets, locusts, morio worms	Unknown	Not treated at zoo	Non-venomous	-	Negative	-	Negative	Negative	Negative	Negative
48	Zoo	Tomistoma schlegelii	Female	Captive Bred	Quail, chicken, rats, tilapia, roach	Unknown	Not treated at zoo	Non-venomous	-	Negative	-	Negative	Negative	Negative	Negative
49	Zoo	Tomistoma schlegelii	Female	Captive farmed Malaysia	Quail, chicken, rats, tilapia, roach	Unknown	Not treated at zoo	Non-venomous	-	Negative	-	Negative	Negative	Negative	Negative
50	Zoo	Crocodylus johnstoni	Female	Captive Bred	Quail, chicken, rats, tilapia, roach	Unknown	Not treated at zoo	Non-venomous	-	Negative	-	Negative	Negative	Negative	Negative
51	Zoo	Mecistops cataphractus	Female	Captive Bred	Quail, chicken, rats, tilapia, roach	Unknown	Not treated at zoo	Non-venomous	-	Hookworm and Ascarid eggs, larvae	-	Negative	Negative	Negative	Negative
52	Zoo	Alligator mississippiensis	Mixed enclosure	Captive Bred	Quail, chicken, rats, tilapia	Unknown	Not treated at zoo	Non-venomous	-	Negative	-	Negative	Negative	Negative	Negative
53	Zoo	Alligator mississippiensis	Female	Captive Bred	Quail, chicken, rats, tilapia	Unknown	Not treated at zoo	Non-venomous	-	Negative	-	Negative	Negative	Negative	Negative
54	Zoo	Alligator mississippiensis	Male	Captive Bred	Quail, chicken, rats, tilapia	Unknown	Not treated at zoo	Non-venomous	-	Negative	-	Negative	Negative	Negative	Negative
55	Zoo	Alligator mississippiensis	Female	Captive Bred	Chicken, chicks, rats, roach, snails	Unknown	Not treated at zoo	Non-venomous	-	Negative	-	Negative	Negative	Negative	Negative
56	Zoo	Alligator sinensis	Mixed enclosure	Captive farmed China	Chicken, chicks, rats, roach, snails	Unknown	Not treated at zoo	Non-venomous	-	Negative	-	Negative	Negative	Negative	Negative
57	Zoo	Alligator sinensis	Unknown	Captive Bred	Chicken, rat pups, mice pinkies, crickets, locusts, morio worm	Unknown	Not treated at zoo	Non-venomous	-	Negative	-	Negative	Negative	Negative	Negative
58	Zoo	Caiman latirostris	Female	Captive Bred	Quail, chicken, chicks, rats, mice, rabbit	Unknown	Not treated at zoo	Non-venomous	-	Negative	-	Negative	Negative	Negative	Negative
59	Zoo	Caiman latirostris	Unknown	Captive Bred	Quail, chicken, chicks, rats, mice, rabbit	Unknown	Not treated at zoo	Non-venomous	-	Negative	-	Negative	Negative	Negative	Negative
60	Zoo	Crocodylus siamensis/Tomistoma schlegelii	Female	Captive Bred	Quail, chicken, chicks, rats, mice, rabbit	Unknown	Not treated at zoo	Non-venomous	-	Negative	-	Negative	Negative	Negative	Negative
61	Zoo	Paleosuchus palpebrosus	Mixed enclosure	Captive Bred	Quail, chicken, rats, roach	Unknown	Not treated at zoo	Non-venomous	-	Negative	-	Negative	Negative	Negative	Negative
62	Zoo	Paleosuchus palpebrosus	Female	Captive Bred	Quail, chicken, rats, roach	Unknown	Not treated at zoo	Non-venomous	-	Negative	-	Negative	Negative	Negative	Negative
63	Zoo	Paleosuchus palpebrosus	Unknown	Captive Bred	Chicken, rats, crickets, locusts, morio worm	Unknown	Not treated at zoo	Non-venomous	-	Negative	-	Negative	Negative	Negative	Negative
64	Zoo	Crocodylus siamensis	Male	Captive farmed Thailand	Quail, chicken, rabbit	Unknown	Not treated at zoo	Non-venomous	-	Negative	-	Negative	Negative	Negative	Negative
65	Zoo	Crocodylus siamensis	Mixed enclosure	Captive Bred	Quail, chicken, rabbit	Unknown	Not treated at zoo	Non-venomous	-	Negative	-	Negative	Negative	Negative	Negative
66	Zoo	Crocodylus rhombifer	Female	Captive Bred	Quail, chicken, rats, rabbit	Unknown	Not treated at zoo	Non-venomous	-	Negative	-	Negative	Negative	Negative	Negative
67	Zoo	Crocodylus porosus	Mixed	Captive Bred	Quail, chicken, rabbit, tilapia	Unknown	Not treated at zoo	Non-venomous	-	Negative	-	Negative	Negative	Negative	Negative
68	Zoo	Melanosuchus niger	Female	Unsure - farm Equador (unsure if bred here or wild caught)	Quail, chicken, rats, roach	Unknown	Not treated at zoo	Non-venomous	-	Negative	-	Negative	Negative	Negative	Negative
69	Zoo	Crocodylus niloticus	Female	Captive Bred	Chicken, chicks, rats, mice, rabbit	Unknown	Not treated at zoo	Non-venomous	-	Negative	-	Negative	Negative	Negative	Negative
70	Zoo	Crocodylus niloticus	Female	Captive Bred	Chicken, chicks, rats, roach, snails	Unknown	Not treated at zoo	Non-venomous	-	Negative	-	Negative	Negative	Negative	Negative
71	Zoo	Crocodylus niloticus/Crocodylus siamensis/Crocodylus suchus	Female	Captive Bred	Quail, chicken, rats, rabbit	Unknown	Not treated at zoo	Non-venomous	-	Negative	-	Negative	Negative	Negative	Negative
72	Zoo	Crocodylus mindorensis	Female	Captive Bred	Quail, chicken, chicks, rats, mice	Unknown	Not treated at zoo	Non-venomous	-	Negative	-	Negative	Negative	Negative	Negative
73	Zoo	Caiman crocodilus	Female	Captive Bred	Quail, chicken, rat, mice, rabbit, roach, locusts	Unknown	Not treated at zoo	Non-venomous	-	Negative	-	Negative	Negative	Negative	Negative
74	Zoo	Paleosuchus trigonatus	Male	Captive Bred	Quail, chicken, rat, rabbit, roach	Unknown	Not treated at zoo	Non-venomous	-	Negative	-	Negative	Negative	Negative	Negative
75	Zoo	Furcifer pardalis	Unknown	Captive Bred	Meal worm, silkworm, locust, crickets	Unknown	Not treated at zoo	Non-venomous	-	Negative	-	Negative	Negative	Positive	Negative
76	Zoo	Furcifer pardalis	Unknown	Captive Bred	Meal worm, silkworm, locust, crickets	Unknown	Not treated at zoo	Non-venomous	-	Negative	-	Negative	Negative	Negative	Negative
77	Zoo	Furcifer pardalis	Unknown	Captive Bred	Meal worm, silkworm, locust, crickets	Unknown	Not treated at zoo	Non-venomous	-	Negative	-	Negative	Positive	Negative	Negative
78	Zoo	Phelsuma grandis	Unknown	Captive Bred	repashy, mango, plum, banana, inverts (crickets, locusts, mealworms)	Unknown	Not treated at zoo	Non-venomous	-	Negative	-	Negative	Negative	Negative	Negative
79	Zoo	Varanus acanthurus	Mixed enclosure	Captive Bred	Mice pinkies, Rat pups, chicks, chicken, inverts (locusts, crickets)	Unknown	Not treated at zoo	Non-venomous	-	Negative	-	Negative	Negative	Negative	Negative
80	Zoo	Varanus varius	Male	Captive Bred	Chicken, rats, quail, mussel meat, beef, inverts (locusts, crickets)	Unknown	Not treated at zoo	0	-	Negative	-	Negative	Negative	Negative	Negative
81	Zoo	Brachylophus fasciatus	Male	Captive Bred	Dandelion, buddleia, lettuce, sweet poptato, apple, mango, legumes, mushroom, spring greens, swede, corn, tomato, inverts (locust, morio worms)	Unknown	Not treated at zoo	Non-venomous	-	Negative	-	Negative	Negative	Negative	Positive
82	Zoo	Brachylophus fasciatus	Female	Captive Bred	Dandelion, buddleia, lettuce, sweet poptato, apple, mango, legumes, mushroom, spring greens, swede, corn, tomato, inverts (locust, morio worms)	Unknown	Not treated at zoo	Non-venomous	-	larvae	-	Negative	Negative	Negative	Negative
83	Zoo	Brachylophus fasciatus	Mixed enclosure	Captive Bred	Dandelion, buddleia, lettuce, sweet poptato, apple, mango, legumes, mushroom, spring greens, swede, corn, tomato, inverts (locust, morio worms)	Unknown	Not treated at zoo	Non-venomous	-	Negative	-	Negative	Negative	Negative	Positive
84	Zoo	Varanus prasinus	Male	Captive Bred	Chicks, mussel meat, mice pinkies, chicken, inverts (crickets, locusts, morio worms)	Unknown	Not treated at zoo	Non-venomous	-	Negative	-	Negative	Negative	Negative	Negative
85	Zoo	Varanus prasinus	Unknown	Captive Bred	Chicks, mussel meat, mice pinkies, chicken, inverts (crickets, locusts, morio worms)	Unknown	Not treated at zoo	Non-venomous	-	Negative	-	Negative	Negative	Negative	Negative
86	Zoo	Varanus mertensi	Female	Captive Bred	Chicks, chicken, quail, mussel meat, mice, roach, tilapia, trout, inverts (locusts)	Unknown	Not treated at zoo	Non-venomous	-	Negative	-	Negative	Negative	Negative	Negative
87	Zoo	Varanus komodoensis	Male	Captive Bred	Chicken, rabbit, deer, small offerings (chicks, rats, fish)	Unknown	Not treated at zoo	0	-	Negative	-	Negative	Negative	Negative	Negative
88	Zoo	Varanus affenbergi	Female	Captive Bred	Chicken, chicks, rat pup, inverts (crickets, mealworms, locusts, silkworm)	Unknown	Not treated at zoo	Non-venomous	-	Negative	-	Negative	Negative	Negative	Negative
89	Zoo	Chelonoidis carbonarius	Unknown	Captive Bred	Agrobs, hay, weeds, greens, fruit and veg (carrot, parsnip, sweet potato, opuntia, water melon, apple, pear)	Unknown	Not treated at zoo	Non-venomous	-	Negative	-	Negative	Negative	Negative	Negative
90	Zoo	Chelonoidis niger	Unknown	Captive Bred	Weeds, greens, veg (carrot, parsnip, pumpkin, sweet potato, opuntia, courgette, cucumber), fruit (apple, pear, melon, pepper, grape, strawberry), mazuri leaf pellet	Unknown	Not treated at zoo	Non-venomous	-	Negative	-	Negative	Negative	Negative	Negative
91	Zoo	Chelonoidis niger	Female	Captive Bred	Weeds, greens, veg (carrot, parsnip, pumpkin, sweet potato, opuntia, courgette, cucumber), fruit (apple, pear, melon, pepper, grape, strawberry), mazuri leaf pellet	Unknown	Not treated at zoo	Non-venomous	-	Negative	-	Negative	Negative	Negative	Negative
92	Zoo	Morelia viridis	Mixed enclosure	Captive Bred	Rats, mice	Unknown	Not treated at zoo	Non-venomous	-	Kapsulotaenia and larvae	-	Negative	Negative	Negative	Negative
93	Zoo	Morelia viridis	Female	Captive Bred	Rats, mice	Unknown	Not treated at zoo	Non-venomous	-	Negative	-	Negative	Negative	Negative	Negative
94	Zoo	Morelia viridis	Unknown	Captive Bred	Rats, mice	Unknown	Not treated at zoo	Non-venomous	-	Hookworm eggs and larvae	-	Positive	Negative	Negative	Negative
95	Zoo	Malayopython reticulatus	Female	Captive Bred	Rabbit, chicken	Unknown	Not treated at zoo	Non-venomous	-	Negative	-	Negative	Negative	Negative	Negative
96	Private Collection	Nerodia fasciata	Female	Captive Bred UK	Rats, Mice, Quail, Whole Fish, Diced Fillets, Rabbits, Guinea Pigs, Hamsters	Unknown	Not treated by collector	Non-venomous	-	Negative	-	Negative	Negative	Negative	Negative
97	Private Collection	Python progschai	Male	Farmed Sulawesi	Rats, Mice, Quail, Whole Fish, Diced Fillets, Rabbits, Guinea Pigs, Hamsters	Unknown	Not treated by collector	Non-venomous	-	Negative	-	Negative	Negative	Negative	Negative
98	Private Collection	Python curtus	Female	Wild caught Sumatra	Rats, Mice, Quail, Whole Fish, Diced Fillets, Rabbits, Guinea Pigs, Hamsters	Unknown	Not treated by collector	Non-venomous	-	Negative	-	Negative	Negative	Negative	Negative
99	Private Collection	Elaphe carinata yonaguniensis	Male	Captive Bred Japan	Rats, Mice, Quail, Whole Fish, Diced Fillets, Rabbits, Guinea Pigs, Hamsters	Unknown	Not treated by collector	Non-venomous	-	Negative	-	Negative	Negative	Negative	Negative
100	Private Collection	Elaphe schrenckii	Female	Captive Bred UK	Rats, Mice, Quail, Whole Fish, Diced Fillets, Rabbits, Guinea Pigs, Hamsters	Unknown	Not treated by collector	Non-venomous	-	Negative	-	Negative	Negative	Negative	Negative
101	Private Collection	Python anchietae	N/A	Captive Bred Uk/Europe	Rats, Mice, Quail, Whole Fish, Diced Fillets, Rabbits, Guinea Pigs, Hamsters	Unknown	Not treated by collector	Non-venomous	-	Negative	-	Negative	Negative	Negative	Negative
102	Private Collection	Elaphe carinata yonaguniensis	Male	Captive Bred Japan	Rats, Mice, Quail, Whole Fish, Diced Fillets, Rabbits, Guinea Pigs, Hamsters	Unknown	Not treated by collector	Non-venomous	-	Negative	-	Negative	Negative	Negative	Positive
103	Private Collection	Boa constrictor occidentalis	N/A	Captive Bred UK	Rats, Mice, Quail, Whole Fish, Diced Fillets, Rabbits, Guinea Pigs, Hamsters	Unknown	Not treated by collector	Non-venomous	-	Negative	-	Negative	Negative	Negative	Negative
104	Private Collection	Python progschai	Male	Farmed Sulawesi	Rats, Mice, Quail, Whole Fish, Diced Fillets, Rabbits, Guinea Pigs, Hamsters	Unknown	Not treated by collector	Non-venomous	-	Negative	-	Negative	Negative	Negative	Negative
105	Private Collection	Epicrates cenchria cenchria	Male	Captive Bred	Mice, rat or chicks weekly	Unknown	VermX every 6 months	Non-venomous	-	Negative	-	Negative	Negative	Negative	Negative
106	Private Collection	Python regius	Female	Captive Bred	Mice, rat or chicks weekly	Unknown	VermX every 6 months	Non-venomous	-	Mite eggs, unusual egg	-	Negative	Negative	Negative	Negative
107	Private Collection	Lampropeltis triangulum	N/A	Captive Bred	Mice, rat or chicks weekly	Unknown	VermX every 6 months	Non-venomous	-	Negative	-	Negative	Negative	Negative	Negative
108	Private Collection	Pantherophis guttatus	Male	Captive Bred	Mice, rat or chicks weekly	Unknown	VermX every 6 months	Non-venomous	-	Negative	-	Negative	Negative	Negative	Negative
109	Private Collection	Lampropeltis californiae	Female	Captive Bred	Mice, rat or chicks weekly	Unknown	VermX every 6 months	Non-venomous	-	larvae	-	Negative	Negative	Negative	Positive
